# Supplementary material for: A Multimodal Artificial Intelligence Model to Guide Use of Whole-Pelvic Radiation Therapy in Patients with Localized Prostate Cancer: Exploratory Analysis of RTOG 9413
Source: Cancers (Basel). 2026 Jun 18;18(12):1982. doi: 10.3390/cancers18121982 (PMC13296454; doi:10.3390/cancers18121982)
Supplement: Supplementary file 1 [file cancers-18-01982-s001.zip]

Archive with 1 entries (1 files):
- cancers-4328552-supplementary.pdf
